# Supplementary material for: Wnt/β-Catenin Protects Lymphocytes from HIV-Mediated Apoptosis via Induction of Bcl-xL
Source: Viruses. 2022 Jul 2;14(7):1469. doi: 10.3390/v14071469 (PMC9324643; doi:10.3390/v14071469)
Supplement: Supplementary file 1 [file viruses-14-01469-s001.zip]

Archive with 1 entries (1 files):
- viruses-1736554-SI.pdf
